# Supplementary material for: Behavioural Phenotypic Plasticity of Submerged Oviposition in Damselflies (Insecta: Odonata)
Source: Insects. 2019 Apr 29;10(5):124. doi: 10.3390/insects10050124 (PMC6571832; doi:10.3390/insects10050124)
Supplement: Supplementary file 1 [file insects-10-00124-s001.zip]

Archive with 1 entries (1 files):
- insects-466832-supplementary.xlsx
