# Supplementary material for: Behavioural Phenotypic Plasticity of Submerged Oviposition in Damselflies (Insecta: Odonata)
Source: Insects. 2019 Apr 29;10(5):124. doi: 10.3390/insects10050124 (PMC6571832; doi:10.3390/insects10050124)
Supplement: Supplementary file 1 [file insects-10-00124-s001.zip › insects-466832-supplementary.xlsx]

## Sheet: Table S1 Dataset 
experiment	combination	combination_exp	female	male	normal	both.submer	tandem.submerg
sub_non.sub	origF_origM	BorigF_origM	orig	orig	yes	yes	1		experiment
sub_non.sub	origF_origM	BorigF_origM	orig	orig	yes	yes	1		sub_sub	Submerging population with submerging population
sub_non.sub	origF_origM	BorigF_origM	orig	orig	yes	yes	1		sub_non.sub	Submerging population with non-submerging population
sub_non.sub	origF_origM	BorigF_origM	orig	orig	yes	yes	0
sub_non.sub	origF_origM	BorigF_origM	orig	orig	yes	yes	0		combination
sub_non.sub	origF_origM	BorigF_origM	orig	orig	yes	yes	1		origF_origM	Net cage female and net cage male
sub_non.sub	origF_origM	BorigF_origM	orig	orig	yes	yes	0		origF_newM	Net cage female and transferred male
sub_non.sub	origF_origM	BorigF_origM	orig	orig	yes	yes	0		newF_origM	Transferred female and net cage male
sub_non.sub	origF_origM	BorigF_origM	orig	orig	yes	yes	1		newF_newM	Transferred female and transferred male
sub_non.sub	origF_origM	BorigF_origM	orig	orig	yes	yes	1
sub_non.sub	origF_origM	BorigF_origM	orig	orig	yes	yes	1		combination_exp
sub_non.sub	origF_origM	BorigF_origM	orig	orig	yes	yes	1		Combination for particular experiment levels
sub_non.sub	origF_origM	BorigF_origM	orig	orig	yes	yes	1
sub_non.sub	origF_origM	BorigF_origM	orig	orig	yes	yes	1		female
sub_non.sub	origF_origM	BorigF_origM	orig	orig	yes	yes	1		orig	Net cage
sub_non.sub	origF_origM	BorigF_origM	orig	orig	yes	yes	1		new	transferred
sub_non.sub	origF_origM	BorigF_origM	orig	orig	yes	yes	1
sub_non.sub	origF_origM	BorigF_origM	orig	orig	yes	yes	1		male
sub_non.sub	origF_origM	BorigF_origM	orig	orig	yes	yes	1		orig	Net cage
sub_non.sub	origF_origM	BorigF_origM	orig	orig	yes	yes	1		new	transferred
sub_non.sub	origF_origM	BorigF_origM	orig	orig	yes	yes	1
sub_non.sub	origF_newM	BorigF_newM	orig	new	no	no	0		normal
sub_non.sub	origF_newM	BorigF_newM	orig	new	no	no	1		yes	Net cage with net cage or transferred with transferred
sub_non.sub	origF_newM	BorigF_newM	orig	new	no	no	1		no	Other combinations
sub_non.sub	origF_newM	BorigF_newM	orig	new	no	no	1
sub_non.sub	origF_newM	BorigF_newM	orig	new	no	no	1		both.submer
sub_non.sub	origF_newM	BorigF_newM	orig	new	no	no	1		yes	Both specimens are from submerging population, no matter of origin
sub_non.sub	origF_newM	BorigF_newM	orig	new	no	no	1		no	Other cases
sub_non.sub	origF_newM	BorigF_newM	orig	new	no	no	1
sub_non.sub	origF_newM	BorigF_newM	orig	new	no	no	1		tandem.submerg
sub_non.sub	origF_newM	BorigF_newM	orig	new	no	no	1		yes	Actual submerging of pair during experiment
sub_non.sub	origF_newM	BorigF_newM	orig	new	no	no	1		no	Pair did not submerge
sub_non.sub	newF_origM	BnewF_origM	new	orig	no	no	0
sub_non.sub	newF_origM	BnewF_origM	new	orig	no	no	0
sub_non.sub	newF_origM	BnewF_origM	new	orig	no	no	0
sub_non.sub	newF_origM	BnewF_origM	new	orig	no	no	0
sub_non.sub	newF_origM	BnewF_origM	new	orig	no	no	0
sub_non.sub	newF_origM	BnewF_origM	new	orig	no	no	0
sub_non.sub	newF_origM	BnewF_origM	new	orig	no	no	0
sub_non.sub	newF_origM	BnewF_origM	new	orig	no	no	0
sub_non.sub	newF_origM	BnewF_origM	new	orig	no	no	0
sub_non.sub	newF_origM	BnewF_origM	new	orig	no	no	0
sub_non.sub	newF_newM	BnewF_newM	new	new	yes	no	0
sub_non.sub	newF_newM	BnewF_newM	new	new	yes	no	0
sub_non.sub	newF_newM	BnewF_newM	new	new	yes	no	0
sub_non.sub	newF_newM	BnewF_newM	new	new	yes	no	0
sub_non.sub	newF_newM	BnewF_newM	new	new	yes	no	0
sub_non.sub	newF_newM	BnewF_newM	new	new	yes	no	0
sub_non.sub	newF_newM	BnewF_newM	new	new	yes	no	0
sub_non.sub	newF_newM	BnewF_newM	new	new	yes	no	0
sub_non.sub	newF_newM	BnewF_newM	new	new	yes	no	0
sub_non.sub	newF_newM	BnewF_newM	new	new	yes	no	0
sub_non.sub	newF_newM	BnewF_newM	new	new	yes	no	0
sub_non.sub	newF_newM	BnewF_newM	new	new	yes	no	0
sub_non.sub	newF_newM	BnewF_newM	new	new	yes	no	0
sub_non.sub	newF_newM	BnewF_newM	new	new	yes	no	0
sub_non.sub	newF_newM	BnewF_newM	new	new	yes	no	0
sub_non.sub	newF_newM	BnewF_newM	new	new	yes	no	0
sub_non.sub	newF_newM	BnewF_newM	new	new	yes	no	0
sub_non.sub	newF_newM	BnewF_newM	new	new	yes	no	0
sub_non.sub	newF_newM	BnewF_newM	new	new	yes	no	0
sub_sub	origF_origM	AorigF_origM	orig	orig	yes	yes	1
sub_sub	origF_origM	AorigF_origM	orig	orig	yes	yes	1
sub_sub	origF_origM	AorigF_origM	orig	orig	yes	yes	1
sub_sub	origF_origM	AorigF_origM	orig	orig	yes	yes	1
sub_sub	origF_origM	AorigF_origM	orig	orig	yes	yes	1
sub_sub	origF_origM	AorigF_origM	orig	orig	yes	yes	0
sub_sub	origF_origM	AorigF_origM	orig	orig	yes	yes	0
sub_sub	origF_origM	AorigF_origM	orig	orig	yes	yes	0
sub_sub	origF_origM	AorigF_origM	orig	orig	yes	yes	1
sub_sub	origF_origM	AorigF_origM	orig	orig	yes	yes	0
sub_sub	origF_origM	AorigF_origM	orig	orig	yes	yes	1
sub_sub	origF_origM	AorigF_origM	orig	orig	yes	yes	1
sub_sub	origF_origM	AorigF_origM	orig	orig	yes	yes	0
sub_sub	origF_origM	AorigF_origM	orig	orig	yes	yes	1
sub_sub	origF_origM	AorigF_origM	orig	orig	yes	yes	0
sub_sub	origF_origM	AorigF_origM	orig	orig	yes	yes	0
sub_sub	origF_origM	AorigF_origM	orig	orig	yes	yes	1
sub_sub	origF_origM	AorigF_origM	orig	orig	yes	yes	1
sub_sub	origF_origM	AorigF_origM	orig	orig	yes	yes	1
sub_sub	origF_origM	AorigF_origM	orig	orig	yes	yes	1
sub_sub	origF_newM	AorigF_newM	orig	new	no	yes	1
sub_sub	origF_newM	AorigF_newM	orig	new	no	yes	1
sub_sub	origF_newM	AorigF_newM	orig	new	no	yes	0
sub_sub	origF_newM	AorigF_newM	orig	new	no	yes	1
sub_sub	origF_newM	AorigF_newM	orig	new	no	yes	0
sub_sub	origF_newM	AorigF_newM	orig	new	no	yes	1
sub_sub	origF_newM	AorigF_newM	orig	new	no	yes	1
sub_sub	origF_newM	AorigF_newM	orig	new	no	yes	0
sub_sub	origF_newM	AorigF_newM	orig	new	no	yes	0
sub_sub	origF_newM	AorigF_newM	orig	new	no	yes	0
sub_sub	origF_newM	AorigF_newM	orig	new	no	yes	0
sub_sub	origF_newM	AorigF_newM	orig	new	no	yes	0
sub_sub	newF_origM	AnewF_origM	new	orig	no	yes	0
sub_sub	newF_origM	AnewF_origM	new	orig	no	yes	0
sub_sub	newF_origM	AnewF_origM	new	orig	no	yes	0
sub_sub	newF_origM	AnewF_origM	new	orig	no	yes	0
sub_sub	newF_origM	AnewF_origM	new	orig	no	yes	0
sub_sub	newF_origM	AnewF_origM	new	orig	no	yes	1
sub_sub	newF_newM	AnewF_newM	new	new	yes	yes	0
sub_sub	newF_newM	AnewF_newM	new	new	yes	yes	0
sub_sub	newF_newM	AnewF_newM	new	new	yes	yes	0
sub_sub	newF_newM	AnewF_newM	new	new	yes	yes	0
sub_sub	newF_newM	AnewF_newM	new	new	yes	yes	0
sub_sub	newF_newM	AnewF_newM	new	new	yes	yes	0
sub_sub	newF_newM	AnewF_newM	new	new	yes	yes	0
sub_sub	newF_newM	AnewF_newM	new	new	yes	yes	0
sub_sub	newF_newM	AnewF_newM	new	new	yes	yes	0
